# Supplementary material for: Psychometric study of the Maslach Burnout Inventory-Student Survey on Thai university students
Source: Sci Rep. 2025 Jan 13;15:1802. doi: 10.1038/s41598-024-84829-8 (PMC11729910; doi:10.1038/s41598-024-84829-8)
Supplement: Supplementary file 1 — Supplementary Information. [file 41598_2024_84829_MOESM1_ESM.xlsx]

## Sheet: DataBurnOut_432DATA .CFA
ID	EX1	EX2	EX3	EX4	EX5	CY1	CY2	CY3	CY4	PE1	PE2	PE3	PE4	PE5	PE6
386	1	1	2	1	2	2	1	2	2	2	1	2	1	2	2
381	4	3	5	1	4	4	4	3	3	3	2	3	3	2	3
387	5	5	5	5	5	5	4	5	4	5	5	4	5	5	5
388	6	5	6	5	6	5	5	6	6	1	1	2	3	3	2
380	5	5	5	4	5	5	5	4	3	4	3	4	4	4	4
378	4	3	3	3	4	4	3	4	4	4	4	3	3	3	3
410	4	5	4	5	5	6	6	5	6	6	4	5	4	4	6
414	3	3	3	3	3	3	3	3	3	3	3	3	3	3	3
429	2	1	1	2	1	1	2	1	2	1	2	2	1	1	2
422	5	3	6	4	6	2	3	1	0	2	1	0	0	0	1
398	2	2	2	2	2	2	2	2	2	2	2	2	2	2	2
400	6	5	3	3	3	3	3	3	4	3	4	3	2	4	3
413	2	3	4	4	3	3	3	2	4	4	4	4	4	4	5
409	5	5	6	5	5	5	5	5	5	4	4	4	4	5	4
391	3	2	2	1	4	3	3	2	0	4	3	4	2	3	3
401	2	2	2	3	3	2	2	2	2	2	2	2	2	2	2
420	4	2	1	1	6	2	2	2	2	1	1	2	1	1	1
394	2	2	3	2	3	3	3	3	3	3	3	3	3	3	3
407	5	5	5	4	3	4	5	5	5	1	1	0	0	0	0
427	6	3	5	4	6	6	6	5	3	3	3	2	2	1	1
415	4	4	3	3	3	4	4	4	3	3	3	3	3	3	3
425	4	5	3	6	6	5	5	5	5	1	1	1	1	1	0
424	6	6	6	6	6	6	6	6	6	2	3	3	2	2	2
432	3	3	3	1	6	3	3	5	5	3	2	1	3	2	1
295	2	2	2	2	2	2	2	2	2	2	2	2	2	2	2
310	6	6	6	6	6	6	6	6	6	6	6	6	6	6	6
299	2	2	2	2	2	2	2	1	2	2	2	2	2	1	2
297	2	2	2	2	2	2	2	2	2	2	2	2	2	2	2
313	2	1	1	2	1	2	1	1	1	2	1	1	0	0	1
228	1	0	1	2	2	2	1	1	2	1	1	1	1	1	1
329	5	5	5	5	5	5	5	5	5	2	2	2	2	2	2
343	3	1	3	4	3	2	3	1	0	4	2	3	3	3	3
225	4	4	3	5	5	4	4	4	4	5	4	4	4	5	4
80	2	2	0	0	0	0	0	1	1	2	1	6	5	6	6
352	3	1	1	1	1	2	2	0	2	2	1	1	1	2	2
117	4	3	4	3	4	3	3	3	3	3	3	3	3	3	3
136	3	3	3	3	3	3	3	3	3	3	3	3	3	3	3
257	3	3	3	3	3	3	3	3	3	3	3	3	3	3	3
276	3	3	3	3	3	3	3	3	3	3	3	3	3	3	3
269	3	3	3	3	3	3	3	3	3	3	3	3	3	3	3
266	3	3	3	3	3	3	3	3	3	3	3	3	3	3	3
260	3	3	3	3	3	3	3	3	3	3	3	3	3	3	3
263	3	3	3	3	3	3	3	3	3	3	3	3	3	3	3
272	3	3	3	3	3	3	3	3	3	3	3	3	3	3	3
283	3	3	3	3	3	3	3	3	3	3	3	3	3	3	3
280	3	3	3	3	3	3	3	3	3	3	3	3	3	3	3
286	3	3	3	3	3	3	3	3	3	3	3	3	3	3	3
289	3	3	3	3	3	3	3	3	3	3	3	3	3	3	3
292	3	3	3	3	3	3	3	3	3	3	3	3	3	3	3
126	3	3	4	4	4	3	3	3	4	0	0	0	0	0	0
109	3	5	4	6	4	5	4	3	5	4	4	5	6	6	5
125	4	3	4	4	4	2	2	2	2	0	0	0	0	0	0
124	3	3	4	3	4	3	3	4	3	2	2	2	2	2	2
106	6	3	4	4	4	5	4	4	5	5	4	5	4	4	3
240	2	2	2	2	2	2	2	2	2	2	2	2	2	2	2
122	3	3	3	3	3	4	3	4	3	2	2	2	2	2	2
79	2	1	2	1	2	2	2	2	2	3	3	4	2	2	4
365	3	2	2	5	5	4	5	3	5	4	0	0	1	3	3
128	3	4	4	4	4	4	3	4	4	0	0	0	0	0	0
229	6	5	5	5	6	5	6	5	5	3	3	4	3	2	2
341	5	5	6	4	5	6	6	6	6	4	3	3	2	3	2
120	4	5	4	5	5	4	4	4	4	4	4	4	5	4	4
326	6	5	6	6	6	6	6	6	5	6	5	5	6	5	6
342	3	4	4	4	4	3	4	4	5	3	3	4	4	2	3
362	4	3	3	4	4	4	5	3	4	1	1	1	0	2	2
6	6	6	6	6	5	5	1	5	5	1	1	2	1	1	1
233	3	3	3	2	3	4	4	5	4	2	3	2	2	2	2
301	1	2	1	2	1	1	1	2	1	2	2	2	2	1	2
4	3	2	3	3	3	3	3	3	3	3	3	3	3	3	3
366	5	2	3	2	4	5	4	4	6	2	1	2	0	0	1
163	3	3	3	3	4	3	3	4	3	1	1	1	1	1	1
165	3	4	3	4	4	3	4	3	4	4	4	4	5	4	4
159	4	3	3	3	3	3	3	3	3	2	2	2	2	2	2
107	6	4	5	5	6	6	4	5	5	6	4	6	6	4	5
278	5	4	5	4	5	4	4	5	4	0	0	0	0	0	0
355	4	1	1	1	1	0	0	0	0	4	4	4	4	4	3
169	5	5	5	6	5	5	5	4	4	1	1	1	1	1	1
61	5	4	5	4	4	3	3	3	3	3	3	3	3	3	3
113	3	4	6	5	5	4	4	4	4	5	4	5	4	5	4
172	5	4	5	5	5	3	3	4	4	1	1	1	1	1	1
25	4	5	5	5	5	5	6	5	4	3	4	5	5	5	5
140	4	4	4	4	4	4	4	4	4	0	1	0	1	0	0
153	4	4	4	4	4	4	5	4	5	2	1	1	2	1	1
335	4	4	4	5	6	4	4	3	4	3	2	1	1	2	1
344	5	5	6	6	6	4	6	1	2	1	1	2	1	1	0
358	4	0	0	6	5	2	4	0	2	2	3	5	2	1	2
23	3	4	5	5	5	4	4	3	4	5	4	4	5	5	5
28	5	6	5	6	5	5	6	5	6	5	5	6	6	5	6
168	4	4	4	4	4	3	3	4	4	1	1	1	1	1	1
108	4	5	4	4	5	5	4	5	3	5	3	5	4	4	5
156	4	4	5	4	5	4	4	5	4	2	2	1	2	2	2
164	4	4	4	5	4	5	4	4	4	1	1	1	1	1	1
133	3	3	4	5	4	4	3	4	3	0	0	0	0	0	0
177	4	4	4	5	4	3	3	3	4	3	4	4	4	4	4
105	4	4	2	5	5	3	4	5	6	2	3	4	5	5	3
179	3	3	4	3	4	4	4	4	4	1	1	1	1	1	1
129	3	4	3	4	4	3	4	4	4	0	0	0	0	0	0
65	4	4	5	4	4	3	3	3	4	4	3	4	4	4	4
103	4	5	4	6	5	3	4	6	5	4	4	5	6	5	5
134	4	4	5	4	4	4	4	4	4	1	0	1	1	1	1
34	4	5	5	5	6	6	5	6	5	4	6	5	5	6	5
43	5	4	5	4	5	5	4	5	5	6	5	5	5	5	5
166	4	4	4	4	4	3	3	4	3	1	1	1	1	1	1
102	3	4	5	5	6	6	5	5	5	5	4	5	5	5	5
98	4	4	3	3	4	4	4	4	4	4	4	6	6	5	6
146	4	4	4	5	4	4	4	4	5	1	1	1	1	1	0
274	4	5	4	6	4	4	5	4	5	0	0	0	0	0	0
121	3	3	3	3	4	3	3	3	4	2	2	3	2	2	2
181	3	4	5	4	4	5	4	5	4	1	1	1	1	1	1
149	4	4	4	4	4	5	4	5	4	1	1	1	1	1	1
116	4	4	4	4	4	4	4	4	4	4	4	4	4	4	4
131	3	4	3	4	3	4	3	4	5	1	0	1	1	1	0
135	3	4	4	5	4	3	3	4	4	0	0	0	0	0	0
176	4	4	4	4	5	4	4	4	5	1	1	1	1	1	1
141	4	4	4	4	4	4	4	4	4	1	1	0	1	0	1
359	4	2	3	4	5	3	3	3	2	3	1	1	1	2	2
245	4	5	4	4	4	4	4	4	4	1	0	1	0	1	1
38	5	5	6	5	6	5	5	6	5	6	5	6	5	5	5
29	4	3	4	4	4	4	3	4	3	4	4	4	4	4	4
137	3	4	3	4	3	4	3	4	4	3	4	3	4	4	4
76	5	5	5	5	5	5	4	5	4	5	5	5	4	4	5
44	5	4	4	4	5	4	4	4	4	4	4	4	4	4	4
170	3	2	3	3	3	3	3	3	3	1	1	2	2	2	2
97	6	4	4	4	4	5	4	4	5	5	4	4	4	4	4
142	3	4	3	4	3	4	4	4	3	0	1	2	0	0	0
144	3	3	3	4	4	4	4	4	4	0	0	0	0	0	0
244	3	4	3	3	4	4	4	4	4	1	1	1	1	1	1
151	5	4	4	4	4	4	4	4	4	1	1	0	1	1	1
132	3	4	5	4	5	3	4	4	4	1	1	1	1	1	1
104	5	3	5	3	4	1	1	2	2	1	2	2	2	2	1
82	4	5	4	4	5	4	5	6	5	5	5	6	5	6	5
211	5	5	5	5	5	5	5	5	5	5	5	5	5	5	5
152	4	4	4	4	4	3	3	3	3	2	1	1	1	1	1
100	5	5	5	5	5	4	4	4	5	3	4	2	2	2	2
139	1	0	2	1	2	2	2	1	2	2	1	2	1	2	1
115	5	4	5	4	5	5	4	5	4	5	4	5	4	5	4
259	4	5	4	4	4	4	5	4	4	4	5	4	4	4	4
346	6	6	6	6	6	6	6	6	6	4	4	3	3	3	3
369	4	4	5	5	6	4	5	3	6	2	1	2	2	1	1
371	2	4	4	1	1	2	2	2	1	2	2	2	2	2	2
333	3	3	4	3	3	2	2	3	3	2	2	2	2	2	2
110	6	4	5	5	5	5	4	6	5	4	5	5	4	5	5
13	5	5	6	5	6	6	5	5	5	4	5	5	5	5	6
20	5	5	6	5	6	6	5	6	5	5	5	5	5	6	5
323	5	3	6	4	6	4	5	5	5	1	3	3	3	3	3
147	4	4	4	4	4	4	5	4	5	4	4	4	4	4	4
88	4	5	5	5	5	5	3	5	4	6	3	3	4	4	4
330	4	3	3	5	6	3	3	3	3	3	3	3	3	3	3
111	6	5	5	5	5	6	5	5	5	5	4	5	6	6	6
145	4	4	4	4	4	4	4	4	4	2	2	2	1	2	2
408	6	5	6	6	6	3	3	3	6	4	4	4	4	4	4
19	4	4	5	4	5	5	5	4	5	5	5	6	5	6	6
15	5	4	5	4	5	3	6	5	5	5	4	5	4	6	6
31	5	4	5	6	5	5	5	6	5	6	5	6	5	5	5
26	5	5	6	5	6	6	5	6	6	5	5	6	5	6	5
21	5	5	6	5	6	5	5	6	5	5	5	5	5	6	6
370	0	0	2	0	1	1	1	1	1	5	6	6	6	6	6
9	4	3	4	5	5	6	4	5	4	6	5	3	5	5	4
55	5	5	5	6	5	6	5	4	5	6	5	6	6	6	6
24	5	4	5	4	5	5	5	5	6	5	6	5	6	6	6
59	5	5	5	5	5	6	5	6	5	5	5	5	5	5	5
33	5	5	6	5	5	5	6	5	6	4	6	5	5	5	5
175	4	4	5	4	5	3	4	4	4	1	1	1	1	1	1
37	5	4	5	4	5	4	5	4	5	5	5	6	6	5	6
40	4	5	6	6	6	5	5	6	5	5	6	6	5	6	6
22	5	5	6	5	6	5	6	6	5	5	5	5	6	5	6
46	5	6	5	6	6	5	5	6	5	6	5	6	5	6	5
232	5	5	4	5	4	5	4	5	4	3	2	3	3	2	2
32	5	5	6	5	6	6	5	5	6	6	5	6	5	5	5
53	5	5	5	5	5	6	5	6	5	5	5	5	6	5	6
36	5	6	5	6	6	6	5	6	6	5	5	5	5	5	5
367	6	4	4	5	6	3	2	1	1	4	3	6	5	4	5
241	6	3	6	2	3	5	5	3	6	4	2	1	1	1	1
39	5	5	6	5	6	6	5	6	5	4	5	6	5	6	5
60	5	4	5	5	4	6	5	5	5	6	5	5	5	5	5
42	5	5	6	6	6	5	5	6	5	6	5	6	5	5	6
161	4	4	4	4	4	4	3	4	5	2	1	1	1	1	1
41	5	5	6	5	6	6	5	6	6	5	5	6	5	6	5
30	5	5	6	5	6	6	5	5	5	5	6	5	6	5	6
54	5	5	5	6	6	5	5	5	5	6	5	6	5	6	5
95	6	5	4	5	4	5	4	4	5	6	4	5	4	4	4
52	5	5	6	5	6	5	5	5	6	6	5	5	6	5	6
48	5	5	5	5	6	5	6	5	6	5	5	6	5	6	5
306	3	3	3	3	3	4	4	2	2	4	4	5	5	5	5
69	5	5	5	5	5	5	4	5	4	5	4	5	5	5	5
361	5	4	6	5	5	5	5	3	3	3	3	5	4	4	4
405	3	0	1	0	5	2	2	0	0	6	6	5	2	6	6
397	2	2	2	1	1	1	1	2	2	1	1	1	1	2	1
384	3	2	2	2	3	2	3	1	2	2	2	4	2	2	2
431	3	2	4	2	5	2	2	2	2	2	4	3	1	1	2
389	5	3	3	2	3	2	2	2	2	2	1	2	1	2	2
393	2	0	1	1	2	1	1	1	0	5	4	5	5	5	4
426	5	4	6	5	6	4	5	5	5	2	3	3	0	1	1
396	1	1	3	1	1	1	1	2	0	6	5	4	3	5	4
428	4	5	4	6	6	5	5	4	5	3	2	1	1	1	1
430	4	4	4	4	4	3	4	3	4	2	2	2	2	2	2
418	3	3	3	3	2	2	3	3	1	3	3	2	1	1	1
404	6	2	6	2	5	6	4	3	2	4	3	6	4	3	5
402	6	6	5	5	5	2	3	3	3	1	2	1	2	2	2
406	4	2	3	2	6	3	3	2	1	3	3	3	3	2	3
421	3	2	3	1	2	2	3	2	3	3	3	4	3	3	3
416	5	5	6	3	5	5	4	4	4	1	2	2	3	2	2
412	4	3	5	5	5	4	4	3	6	2	1	1	1	0	0
419	6	6	6	6	6	6	6	6	6	0	0	0	0	0	0
390	5	5	2	4	6	6	6	6	6	2	1	6	0	0	0
417	5	5	5	5	5	6	6	6	5	1	1	1	1	1	1
385	6	6	6	6	6	6	6	6	6	0	0	0	0	0	0
411	5	5	5	6	6	4	6	4	4	1	1	2	1	2	0
392	6	4	5	6	4	2	2	3	2	1	1	1	2	0	0
383	4	3	5	5	5	5	5	4	3	3	2	2	1	2	2
395	4	3	3	3	3	2	3	2	3	2	2	2	3	2	2
382	5	4	5	6	4	6	6	6	6	1	2	1	1	1	1
399	6	6	6	6	6	6	6	6	6	1	1	1	1	1	1
379	2	0	1	4	3	1	1	0	1	6	5	5	6	5	5
403	6	4	6	6	6	5	6	6	4	5	3	4	4	3	4
423	5	4	5	3	3	5	4	4	4	2	2	2	1	2	2
234	5	5	5	5	5	4	5	5	5	4	4	4	4	4	4
293	2	2	2	2	2	2	2	2	2	2	2	2	2	2	2
70	5	6	6	6	6	6	6	6	6	0	0	0	0	0	0
298	1	1	2	1	1	2	1	1	1	1	1	1	1	1	1
238	5	4	1	3	6	4	5	3	6	2	1	0	1	2	2
300	1	1	2	2	1	1	1	1	1	1	2	1	0	1	1
87	3	5	3	4	4	4	3	4	4	5	3	6	4	3	5
315	5	5	5	5	5	5	5	5	5	4	4	4	4	4	4
363	4	3	1	1	5	4	4	4	4	3	2	4	3	2	2
5	5	2	6	6	6	5	5	4	4	4	4	4	5	4	4
325	2	2	2	2	2	2	2	2	2	2	2	2	2	2	2
154	4	4	4	4	4	4	4	4	4	2	2	2	2	2	2
119	3	3	3	3	3	3	3	3	3	3	3	3	3	3	3
209	3	3	3	3	3	3	3	3	3	3	3	3	3	3	3
91	4	4	4	5	5	4	4	3	5	3	3	2	2	2	3
112	3	3	3	3	3	3	3	3	3	3	3	3	3	3	3
167	3	3	3	3	3	3	3	3	3	3	3	3	3	3	3
214	3	3	3	3	3	3	3	3	3	3	3	3	3	3	3
212	3	3	3	3	3	3	3	3	3	3	3	3	3	3	3
127	3	3	3	3	3	3	3	3	3	3	3	3	3	3	3
207	3	3	3	3	3	3	3	3	3	3	3	3	3	3	3
198	3	3	3	3	3	3	3	3	3	3	3	3	3	3	3
200	3	3	3	3	3	3	3	3	3	3	3	3	3	3	3
253	3	3	3	3	3	3	3	3	3	3	3	3	3	3	3
205	3	3	3	3	3	3	3	3	3	3	3	3	3	3	3
192	3	3	3	3	3	3	3	3	3	3	3	3	3	3	3
195	3	3	3	3	3	3	3	3	3	3	3	3	3	3	3
183	3	3	3	3	3	3	3	3	3	3	3	3	3	3	3
180	3	3	3	3	3	3	3	3	3	3	3	3	3	3	3
138	3	3	3	3	3	3	3	3	3	3	3	3	3	3	3
123	3	3	3	3	3	3	3	3	3	3	3	3	3	3	3
173	3	3	3	3	3	3	3	3	3	3	3	3	3	3	3
178	3	3	3	3	3	3	3	3	3	3	3	3	3	3	3
158	3	4	3	4	3	3	3	3	4	1	2	2	2	2	2
216	3	3	3	3	3	3	3	3	3	3	3	3	3	3	3
190	3	3	3	3	3	3	3	3	3	3	3	3	3	3	3
185	3	3	3	3	3	3	3	3	3	3	3	3	3	3	3
187	3	3	3	3	3	3	3	3	3	3	3	3	3	3	3
249	4	5	4	5	4	5	4	5	4	1	1	1	1	1	1
93	5	4	3	4	4	3	4	2	3	1	2	2	2	1	3
101	6	6	6	6	6	6	6	6	6	3	3	3	3	3	3
202	3	3	3	3	3	3	3	3	3	3	3	3	3	3	3
219	3	3	3	3	3	3	3	3	3	3	3	3	3	3	3
221	3	3	3	3	3	3	3	3	3	3	3	3	3	3	3
171	3	3	3	3	3	3	3	3	3	3	3	3	3	3	3
285	3	4	3	4	4	5	4	4	4	0	0	0	0	0	0
223	3	3	3	3	3	3	3	3	3	3	3	3	3	3	3
348	2	0	2	1	3	1	1	0	1	5	4	4	5	3	4
50	5	5	5	5	5	5	5	5	5	1	1	1	1	1	1
203	5	4	5	4	5	4	5	5	4	1	0	1	0	1	0
320	6	2	4	5	6	6	6	6	5	5	4	6	0	3	4
316	5	5	5	5	5	5	5	4	4	4	4	4	4	4	4
162	3	3	5	4	4	4	5	4	5	1	1	1	1	1	1
314	4	4	4	4	4	4	4	4	4	4	4	4	4	4	4
304	2	2	2	1	1	6	6	6	6	1	1	1	1	1	0
374	3	3	3	3	3	3	3	3	3	2	2	2	2	2	2
150	4	5	4	4	6	3	4	4	3	3	3	4	2	3	2
349	5	5	5	6	6	4	4	4	4	3	2	2	1	1	2
338	5	5	6	4	6	4	5	6	3	1	2	2	2	0	1
345	4	3	3	3	3	2	2	1	5	3	3	4	3	2	2
321	4	3	3	4	4	3	3	3	3	4	4	4	4	4	4
305	4	4	4	3	4	5	4	4	5	2	1	1	2	1	2
267	5	4	5	5	5	2	3	2	2	1	1	1	1	1	1
17	3	2	6	4	4	5	4	4	4	3	5	3	4	4	3
155	2	2	2	2	3	3	4	3	4	2	2	2	2	2	2
268	3	4	4	4	4	5	5	5	5	1	1	2	1	1	1
288	4	4	4	4	4	5	3	4	4	1	0	0	0	0	0
114	4	5	4	3	4	3	4	3	4	3	4	3	4	3	4
364	3	0	3	2	3	2	3	4	4	2	1	5	3	3	2
331	6	3	6	5	6	3	4	6	5	4	2	3	0	2	2
332	5	5	6	5	6	4	4	5	5	2	1	1	1	1	2
92	3	3	2	4	6	3	3	2	2	2	3	3	3	3	3
296	5	4	5	6	6	6	5	5	5	4	4	5	4	3	3
10	5	5	4	5	6	6	5	6	6	5	5	6	5	6	6
174	4	4	5	4	5	3	4	3	4	1	1	1	1	1	1
89	5	3	4	4	3	5	4	4	4	5	4	4	3	3	4
182	4	4	4	4	4	4	4	4	4	1	1	1	1	1	1
18	3	5	5	6	5	4	6	5	5	6	6	6	6	5	6
62	5	4	5	5	5	5	5	5	5	6	5	6	5	6	5
8	4	5	4	5	5	5	3	4	6	4	5	6	4	6	6
90	5	5	5	6	5	5	5	4	4	2	2	3	2	2	3
258	4	5	4	4	4	4	5	4	4	1	0	1	1	1	1
213	1	0	1	0	1	5	4	4	4	1	0	1	0	1	1
220	2	3	3	4	4	3	3	3	3	1	1	1	1	1	1
242	4	4	4	4	4	4	5	4	4	1	1	1	1	1	1
86	4	3	3	4	4	4	3	3	4	2	4	3	3	2	4
160	3	4	4	4	4	4	3	4	5	1	1	1	2	1	2
85	4	4	4	5	4	4	4	4	4	5	4	4	4	3	5
201	3	3	3	3	4	3	3	3	3	1	0	0	0	0	0
130	4	4	4	4	4	3	4	4	3	1	1	1	1	1	1
99	5	4	5	5	4	5	4	5	4	5	4	5	5	4	4
275	4	4	4	4	4	5	4	5	4	1	1	1	1	1	1
273	3	4	5	5	5	5	4	4	4	1	1	1	2	1	1
261	3	4	5	4	4	5	4	4	4	1	0	1	1	0	1
217	4	4	4	4	4	3	3	3	3	1	1	1	1	1	1
243	4	4	4	4	4	5	4	4	4	1	1	1	1	1	1
94	6	4	5	4	4	4	4	4	3	4	3	5	4	3	4
191	4	4	5	4	5	3	4	4	4	1	1	1	1	1	1
206	3	4	4	4	4	2	2	3	3	1	1	1	1	1	1
194	4	4	4	4	4	3	3	3	4	1	0	1	1	1	0
193	4	4	4	4	4	5	4	5	4	4	4	4	4	4	4
96	5	4	4	4	4	5	4	5	4	5	4	4	5	4	5
73	4	4	4	4	4	5	5	5	5	2	2	2	2	2	2
57	3	3	2	3	2	4	4	4	3	3	2	2	2	3	2
67	5	5	5	5	5	5	5	5	5	3	3	3	2	2	3
357	4	1	4	1	6	3	4	3	4	5	3	5	2	3	1
148	1	1	1	1	1	1	1	3	3	1	1	1	1	1	1
197	4	4	5	5	5	5	4	4	4	5	4	5	4	5	4
255	4	4	4	4	4	4	5	4	4	1	0	1	0	1	0
72	4	3	4	5	5	6	5	5	5	5	5	5	5	4	5
246	4	4	5	4	4	4	4	5	4	1	1	1	1	1	1
287	4	4	5	4	4	4	5	4	4	1	1	1	1	1	1
143	4	4	4	4	4	3	3	3	3	1	0	1	1	1	1
248	4	6	5	4	5	3	4	4	4	1	1	1	1	1	1
199	5	4	5	5	4	4	4	4	4	1	1	0	1	0	1
64	4	5	4	5	5	5	4	5	5	6	5	5	6	5	5
224	3	3	3	3	3	3	3	3	3	3	3	3	3	3	3
27	4	4	4	3	3	4	5	4	4	5	3	4	4	4	4
2	3	3	2	4	3	2	2	2	1	2	2	4	3	3	3
35	5	5	5	5	5	5	5	5	5	2	2	2	2	2	2
74	4	5	4	4	4	2	1	1	2	2	2	3	3	4	3
309	4	4	4	4	4	4	4	4	4	5	5	5	5	5	5
270	5	5	4	5	5	4	5	4	5	1	1	1	1	1	1
256	5	5	5	4	5	4	4	5	4	1	0	0	0	0	0
271	5	5	5	5	5	5	6	5	5	1	1	1	1	1	1
218	2	2	3	3	3	4	3	3	3	2	1	1	1	1	1
186	4	4	4	4	4	2	2	2	2	1	1	1	1	1	1
184	4	4	4	4	5	4	4	4	4	5	4	4	4	4	4
118	4	5	4	5	5	5	4	5	6	6	5	5	5	6	5
282	3	4	4	4	4	4	4	4	4	1	2	1	2	1	1
290	5	5	5	5	5	5	5	5	5	1	1	1	1	1	1
254	5	5	5	5	5	5	5	5	5	1	1	0	1	0	1
204	1	2	2	2	2	3	3	3	3	1	1	1	1	1	1
251	5	5	5	5	5	4	4	4	4	0	0	0	0	0	0
264	1	1	1	1	1	5	4	4	5	1	1	1	1	1	1
215	1	1	1	1	1	4	4	4	5	1	1	1	1	1	1
247	4	5	4	5	6	3	4	5	4	1	1	1	1	1	1
236	5	5	6	5	5	5	6	5	6	6	5	5	4	5	4
252	4	4	5	4	4	4	5	4	4	4	5	4	5	4	4
227	3	3	3	3	3	2	2	2	2	2	2	2	3	3	3
196	4	4	4	4	4	4	4	4	4	1	1	1	1	1	1
291	4	4	4	4	4	5	4	5	4	0	0	0	0	0	0
279	4	4	5	5	5	4	4	4	4	1	0	0	0	0	0
317	5	4	5	4	4	2	2	2	3	1	2	2	1	1	2
318	6	5	5	6	5	5	5	4	6	3	3	4	2	2	3
230	1	1	1	1	1	1	1	1	1	5	5	3	5	5	5
7	5	5	4	5	4	5	4	5	4	2	3	2	3	2	4
210	5	5	5	5	5	5	5	4	4	1	1	1	1	1	1
303	5	4	6	3	5	6	6	6	4	2	3	4	3	2	2
189	3	3	4	3	4	4	4	4	4	1	1	1	1	1	1
66	5	4	5	5	5	6	5	5	5	6	5	5	5	5	5
307	4	3	4	3	5	4	5	5	5	2	2	2	2	2	2
78	5	5	5	4	4	5	5	4	4	5	4	4	4	5	5
376	4	4	4	4	4	4	5	4	5	3	4	4	4	3	3
377	6	6	6	6	6	5	5	6	6	1	1	1	2	1	1
340	4	3	3	4	4	3	3	3	3	2	2	2	2	1	1
327	5	5	5	5	5	6	6	6	6	3	3	3	3	3	3
319	6	6	6	6	6	6	6	6	6	6	6	6	6	6	6
1	5	4	5	6	6	5	6	5	5	5	5	5	4	4	3
337	5	3	2	5	4	3	1	0	6	3	3	5	5	5	5
372	6	5	5	6	6	5	5	5	5	3	3	3	3	3	3
360	6	5	4	6	6	4	6	6	6	1	1	1	1	4	0
351	4	3	6	6	6	2	1	1	2	3	4	5	5	6	5
157	3	3	3	3	3	3	3	3	3	2	2	2	1	1	1
235	3	2	3	3	4	4	3	4	3	2	3	2	2	3	2
353	4	4	4	6	4	6	5	3	2	3	3	3	1	2	2
347	3	2	1	2	5	2	2	1	1	3	1	3	4	2	1
334	4	2	1	1	5	2	2	2	2	2	2	3	2	3	2
354	5	3	1	2	5	3	3	5	6	1	2	2	4	3	3
368	1	0	1	0	2	2	2	0	2	3	5	4	4	3	5
75	5	4	4	5	5	4	6	4	5	2	3	4	5	5	5
77	6	5	6	5	5	5	6	6	6	4	3	3	3	4	3
312	6	5	5	6	6	6	5	6	6	6	6	2	3	2	2
328	3	4	3	3	4	5	4	4	5	3	4	3	3	4	3
265	5	4	4	4	4	4	4	4	4	1	1	1	1	1	1
339	6	6	6	6	6	6	3	5	5	1	1	0	0	1	0
375	5	4	6	6	6	5	5	4	5	3	3	1	0	1	2
14	6	6	6	5	6	6	6	6	6	5	5	6	5	6	5
336	6	6	6	6	6	5	5	5	5	2	2	6	0	0	0
16	5	5	6	5	6	6	5	6	5	5	5	6	6	6	6
12	5	6	6	5	6	6	6	6	5	6	5	6	5	5	5
322	5	5	5	5	5	5	5	5	5	1	1	1	1	1	1
231	5	4	5	4	4	5	5	5	4	3	3	4	3	3	4
302	6	6	6	6	6	6	6	6	6	5	5	5	5	5	5
324	3	3	3	3	3	3	3	3	3	3	3	3	3	3	3
83	4	5	4	5	5	5	4	5	4	5	4	6	5	5	6
56	5	5	5	5	6	5	6	5	6	6	5	5	6	5	6
84	6	5	5	5	4	6	3	4	4	4	3	4	5	4	5
81	5	5	6	4	6	5	5	6	5	6	5	6	5	6	5
308	6	6	6	6	6	5	5	5	5	2	2	1	0	0	0
188	1	1	1	2	2	2	2	2	2	1	1	1	1	1	1
208	5	5	5	6	5	3	3	5	4	1	0	1	1	1	1
350	5	6	4	5	5	6	6	6	6	2	3	2	2	1	1
63	6	6	5	4	4	5	5	3	3	0	1	1	0	1	1
311	3	4	4	3	3	4	4	4	4	4	4	4	4	4	4
237	5	6	6	6	6	6	6	5	5	2	2	3	1	2	1
71	5	4	5	6	5	6	5	5	6	6	5	5	6	5	6
68	5	5	6	5	6	5	5	6	5	6	5	5	6	5	6
58	5	5	6	5	6	6	5	6	5	6	5	6	5	6	5
45	5	5	6	5	5	6	5	6	5	5	6	5	6	5	5
356	3	1	2	1	4	4	2	2	2	4	5	5	2	2	4
284	3	3	3	3	3	3	3	3	3	4	3	3	3	3	4
51	4	5	6	6	6	6	5	6	6	5	6	6	6	6	6
239	4	4	4	4	4	5	5	5	5	2	2	2	2	2	2
47	5	5	6	5	6	5	6	5	6	5	5	6	5	5	6
250	4	4	4	4	4	4	4	4	4	1	0	1	0	1	0
281	3	4	5	4	4	4	5	5	4	1	1	1	1	1	1
277	4	4	4	4	4	5	4	4	5	0	1	0	0	1	0
373	3	0	6	6	6	3	3	0	6	3	3	3	3	3	3
222	4	4	4	4	4	2	2	3	4	0	0	0	0	0	0
262	4	5	5	5	5	5	5	5	5	1	1	1	1	1	1
3	4	5	5	5	5	2	3	3	3	3	4	3	4	4	4
226	4	4	4	4	4	3	4	3	4	3	3	3	3	3	3
11	6	6	6	6	6	6	6	6	6	6	6	6	6	6	6
49	5	5	5	5	6	6	5	6	6	5	5	6	6	6	5
294	6	6	5	6	5	6	5	5	5	1	1	0	0	0	0

## Sheet: Variable name
EX1	Emotionally drained
EX2	Used up
EX3	Tired in morning
EX4	Classes all day
EX5	Burned out
CY1	Less interested
CY2	Less enthusiastic
CY3	Cynical
CY4	Doubt significance
PE1	Solve problems
PE2	Effective contribution
PE3	Good student
PE4	Exhilarated
PE5	Accomplished
PE6	Confident
